# Supplementary material for: Paramirandinaguttulata (Microthyriaceae, Microthyriales), a new lignicolous freshwater fungi from a plateau lake in Yunnan Province, China
Source: Biodivers Data J. 2024 Nov 22;12:e137989. doi: 10.3897/BDJ.12.e137989 (PMC11607587; doi:10.3897/BDJ.12.e137989)
Supplement: XML Treatment for Paramirandina guttulata [file BDJ.12.e137989-treatment1.xml]

<!DOCTYPE tp:taxon-treatment
  PUBLIC "-//TaxonX//DTD Taxonomic Treatment Publishing DTD v0 20100105//EN" "tax-treatment-NSO.dtd">
<tp:taxon-treatment xmlns:tp="http://www.plazi.org/taxpub"><tp:treatment-meta><mixed-citation publication-type="journal"><person-group><name><surname>Shen</surname><given-names>Hong-Wei</given-names></name><name><surname>Bao</surname><given-names>Dan-Feng</given-names></name><name><surname>Wu</surname><given-names>Na</given-names></name><name><surname>Al-Otibi</surname><given-names>Fatimah</given-names></name><name><surname>Luo</surname><given-names>Zong-Long</given-names></name><name><surname>Hyde</surname><given-names>Kevin D.</given-names></name></person-group><article-title><italic><tp:taxon-name><tp:taxon-name-part taxon-name-part-type="genus" reg="Paramirandina">Paramirandina</tp:taxon-name-part><tp:taxon-name-part taxon-name-part-type="species" reg="guttulata">guttulata</tp:taxon-name-part></tp:taxon-name></italic> (<tp:taxon-name><tp:taxon-name-part taxon-name-part-type="family">Microthyriaceae</tp:taxon-name-part></tp:taxon-name>, <tp:taxon-name><tp:taxon-name-part taxon-name-part-type="genus" reg="Microthyriales">Microthyriales</tp:taxon-name-part></tp:taxon-name>), a new lignicolous freshwater fungi from a plateau lake in Yunnan Province, China</article-title><source>Biodivers Data J</source><day>22</day><month>11</month><year>2024</year><volume>12</volume><pub-id pub-id-type="doi">10.3897/BDJ.12.e137989</pub-id></mixed-citation></tp:treatment-meta><tp:nomenclature><tp:taxon-name>
            <object-id xmlns:xlink="http://www.w3.org/1999/xlink" content-type="arpha" xlink:type="simple">D585C72C-D9F6-5817-B666-5AAF1FCFCAF7</object-id>
            <tp:taxon-name-part taxon-name-part-type="genus">Paramirandina</tp:taxon-name-part>
            <tp:taxon-name-part taxon-name-part-type="species">guttulata</tp:taxon-name-part>
            <object-id xmlns:xlink="http://www.w3.org/1999/xlink" xlink:type="simple" object-id-type="Fungal Names">https://nmdc.cn/fungalnames/:registration identifier: 572010</object-id>
          </tp:taxon-name><tp:taxon-authority>H.W. Shen, K.D. Hyde &amp; Z.L. Luo</tp:taxon-authority><tp:taxon-status xmlns:xlink="http://www.w3.org/1999/xlink" xlink:type="simple">sp. nov.</tp:taxon-status></tp:nomenclature><tp:treatment-sec sec-type="materials"><title>Materials</title><list list-type="alpha-lower" list-content="occurrences"><list-item><p><bold>Type status:</bold> <named-content xmlns:xlink="http://www.w3.org/1999/xlink" content-type="dwc:typeStatus" xlink:type="simple">Holotype</named-content>. <bold>Occurrence:</bold> catalogNumber: <named-content xmlns:xlink="http://www.w3.org/1999/xlink" content-type="dwc:catalogNumber" xlink:type="simple">KUN-HKAS 131771</named-content>; occurrenceRemarks: <named-content xmlns:xlink="http://www.w3.org/1999/xlink" content-type="dwc:occurrenceRemarks" xlink:type="simple">on unknown decaying plant branch submerged in a lake</named-content>; recordNumber: <named-content xmlns:xlink="http://www.w3.org/1999/xlink" content-type="dwc:recordNumber" xlink:type="simple">L2204</named-content>; recordedBy: <named-content xmlns:xlink="http://www.w3.org/1999/xlink" content-type="dwc:recordedBy" xlink:type="simple">H. W. Shen</named-content>; sex: <named-content xmlns:xlink="http://www.w3.org/1999/xlink" content-type="dwc:sex" xlink:type="simple">anamorph</named-content>; lifeStage: <named-content xmlns:xlink="http://www.w3.org/1999/xlink" content-type="dwc:lifeStage" xlink:type="simple">asexual</named-content>; occurrenceID: <named-content xmlns:xlink="http://www.w3.org/1999/xlink" content-type="dwc:occurrenceID" xlink:type="simple">605EBD3A-853F-50BB-8A11-8FA4C5C39F82</named-content>; <bold>Taxon:</bold> kingdom: <named-content xmlns:xlink="http://www.w3.org/1999/xlink" content-type="dwc:kingdom" xlink:type="simple"><tp:taxon-name><tp:taxon-name-part taxon-name-part-type="kingdom">Fungi</tp:taxon-name-part></tp:taxon-name></named-content>; phylum: <named-content xmlns:xlink="http://www.w3.org/1999/xlink" content-type="dwc:phylum" xlink:type="simple"><tp:taxon-name><tp:taxon-name-part taxon-name-part-type="phylum">Ascomycota</tp:taxon-name-part></tp:taxon-name></named-content>; class: <named-content xmlns:xlink="http://www.w3.org/1999/xlink" content-type="dwc:class" xlink:type="simple"><tp:taxon-name><tp:taxon-name-part taxon-name-part-type="class">Dothideomycetes</tp:taxon-name-part></tp:taxon-name></named-content>; order: <named-content xmlns:xlink="http://www.w3.org/1999/xlink" content-type="dwc:order" xlink:type="simple"><tp:taxon-name><tp:taxon-name-part taxon-name-part-type="order">Microthyriales</tp:taxon-name-part></tp:taxon-name></named-content>; family: <named-content xmlns:xlink="http://www.w3.org/1999/xlink" content-type="dwc:family" xlink:type="simple"><tp:taxon-name><tp:taxon-name-part taxon-name-part-type="family">Microthyriaceae</tp:taxon-name-part></tp:taxon-name></named-content>; genus: <named-content xmlns:xlink="http://www.w3.org/1999/xlink" content-type="dwc:genus" xlink:type="simple"><tp:taxon-name><tp:taxon-name-part taxon-name-part-type="genus">Paramirandina</tp:taxon-name-part></tp:taxon-name></named-content>; specificEpithet: <named-content xmlns:xlink="http://www.w3.org/1999/xlink" content-type="dwc:specificEpithet" xlink:type="simple"><tp:taxon-name><tp:taxon-name-part taxon-name-part-type="genus" reg="Paramirandina"/><tp:taxon-name-part taxon-name-part-type="species" reg="guttulata">guttulata</tp:taxon-name-part></tp:taxon-name></named-content>; taxonRank: <named-content xmlns:xlink="http://www.w3.org/1999/xlink" content-type="dwc:taxonRank" xlink:type="simple">species</named-content>; verbatimTaxonRank: <named-content xmlns:xlink="http://www.w3.org/1999/xlink" content-type="dwc:verbatimTaxonRank" xlink:type="simple">sp.</named-content>; nomenclaturalCode: <named-content xmlns:xlink="http://www.w3.org/1999/xlink" content-type="dwc:nomenclaturalCode" xlink:type="simple">ICN</named-content>; <bold>Location:</bold> country: <named-content xmlns:xlink="http://www.w3.org/1999/xlink" content-type="dwc:country" xlink:type="simple">China</named-content>; stateProvince: <named-content xmlns:xlink="http://www.w3.org/1999/xlink" content-type="dwc:stateProvince" xlink:type="simple">Yunnan</named-content>; county: <named-content xmlns:xlink="http://www.w3.org/1999/xlink" content-type="dwc:county" xlink:type="simple">Jingdong</named-content>; locality: <named-content xmlns:xlink="http://www.w3.org/1999/xlink" content-type="dwc:locality" xlink:type="simple">Dujuanhu Lake</named-content>; verbatimElevation: <named-content xmlns:xlink="http://www.w3.org/1999/xlink" content-type="dwc:verbatimElevation" xlink:type="simple">2500 m</named-content>; verbatimLatitude: <named-content xmlns:xlink="http://www.w3.org/1999/xlink" content-type="dwc:verbatimLatitude" xlink:type="simple">24° 32′ 22.76″ N</named-content>; verbatimLongitude: <named-content xmlns:xlink="http://www.w3.org/1999/xlink" content-type="dwc:verbatimLongitude" xlink:type="simple">101° 1′ 6.85″ E</named-content>; <bold>Identification:</bold> identifiedBy: <named-content xmlns:xlink="http://www.w3.org/1999/xlink" content-type="dwc:identifiedBy" xlink:type="simple">H. W. Shen; Z. L. Luo</named-content>; <bold>Event:</bold> year: <named-content xmlns:xlink="http://www.w3.org/1999/xlink" content-type="dwc:year" xlink:type="simple">2023</named-content>; month: <named-content xmlns:xlink="http://www.w3.org/1999/xlink" content-type="dwc:month" xlink:type="simple">2</named-content>; day: <named-content xmlns:xlink="http://www.w3.org/1999/xlink" content-type="dwc:day" xlink:type="simple">24</named-content>; habitat: <named-content xmlns:xlink="http://www.w3.org/1999/xlink" content-type="dwc:habitat" xlink:type="simple">Freshwater</named-content>; <bold>Record Level:</bold> institutionID: <named-content xmlns:xlink="http://www.w3.org/1999/xlink" content-type="dwc:institutionID" xlink:type="simple">KUN-HKAS</named-content>; institutionCode: <named-content xmlns:xlink="http://www.w3.org/1999/xlink" content-type="dwc:institutionCode" xlink:type="simple">Herbarium of Kunming Institute of Botany, Academia Sinica (KUN-HKAS)</named-content></p></list-item></list></tp:treatment-sec><tp:treatment-sec sec-type="Description"><title>Description</title><p><italic>Saprobic</italic> on submerged decaying wood in a freshwater lake. <bold>Sexual morph</bold>: Undetermined. <bold>Asexual morph</bold>: Hyphomycetous (Fig. <xref ref-type="fig" rid="F12252501">1</xref>). <italic>Colonies</italic> on natural substrates effuse, hairy, mostly in small groups, sometimes scattered, dark brown, with whitish conidial masses at the apex. <italic>Mycelium</italic> mostly immersed, composed of branched, septate, hyaline to brown, smooth-walled hyphae. <italic>Conidiophores</italic> (230–)264–310(–330) × 4.5–5(–6) µm (x̄ = 287 × 5 µm, n = 35), macronematous, mononematous, erect, gregarious, unbranched, cylindrical, straight to flexuous, septate, gradually tapering from the base to the apex, with the base transitioning from dark brown to hyaline towards the apex. <italic>Conidiogenous cells</italic> (31–)40–60(–70) × 4–5 µm (x̄ = 50 × 5 µm, n = 20), polyblastic, integrated, terminal, indeterminate, sympodial, cylindrical, pale brown to hyaline, smooth. <italic>Conidia</italic> (31–)33–38(–44) × 6–7.5 µm (x̄ = 35 × 7 µm, n = 40), acropleurogenous, solitary or in chains, fusiform, cymbiform, fusoid-clavate, straight or slightly curved, truncate at the base, obtuse at the apex, hyaline, 4–6-septate, smooth, guttulate, sometimes bearing a new conidium at the apex.</p><p>Culture characteristics: Conidia germinating on PDA medium and germ tubes produced from both ends of conidium within 12 h. Colonies on PDA medium reaching 1–1.5 cm diam. after one month at room temperature (around 25°C) in dark, circular, with dense, velvety, pale brown to brown mycelium from above, brown from below.</p><p>Material examined: CHINA, Yunnan Province, Pu’er City, Jingdong Yi Autonomous County, Dujuanhu Lake, <named-content xmlns:xlink="http://www.w3.org/1999/xlink" content-type="dwc:verbatimCoordinates" xlink:type="simple">24°32′22.76″ N, 101°1′6.85″ E</named-content>, on unknown decaying wood submerged in Dujuanhu Lake, H.W. Shen, 24 February 2023, L2204 (KUN-HKAS 131771, holotype), ex-type living culture DLUCC 2204.</p></tp:treatment-sec><tp:treatment-sec sec-type="Etymology"><title>Etymology</title><p>“<italic>guttulata</italic>” refers to guttulate conidia of the species.</p></tp:treatment-sec><tp:treatment-sec sec-type="Notes"><title>Notes</title><p><italic><tp:taxon-name><tp:taxon-name-part taxon-name-part-type="genus" reg="Paramirandina">Paramirandina</tp:taxon-name-part><tp:taxon-name-part taxon-name-part-type="species" reg="guttulata">guttulata</tp:taxon-name-part></tp:taxon-name></italic> closely resemble <italic><tp:taxon-name><tp:taxon-name-part taxon-name-part-type="genus" reg="Paramirandina">P.</tp:taxon-name-part><tp:taxon-name-part taxon-name-part-type="species" reg="aquatica">aquatica</tp:taxon-name-part></tp:taxon-name></italic> and <italic><tp:taxon-name><tp:taxon-name-part taxon-name-part-type="genus" reg="Paramirandina">P.</tp:taxon-name-part><tp:taxon-name-part taxon-name-part-type="species" reg="cymbiformis">cymbiformis</tp:taxon-name-part></tp:taxon-name></italic>. However, they can be distinguished from each other by several key morphological characteristics. <italic><tp:taxon-name><tp:taxon-name-part taxon-name-part-type="genus" reg="Paramirandina">Paramirandina</tp:taxon-name-part><tp:taxon-name-part taxon-name-part-type="species" reg="guttulata">guttulata</tp:taxon-name-part></tp:taxon-name></italic> can be distinguished from <italic><tp:taxon-name><tp:taxon-name-part taxon-name-part-type="genus" reg="Paramirandina">P.</tp:taxon-name-part><tp:taxon-name-part taxon-name-part-type="species" reg="aquatica">aquatica</tp:taxon-name-part></tp:taxon-name></italic> by its gregarious, longer conidiophores (264–310 × 4.5–5 µm <italic>vs</italic>. 138–200 × 4.5–8 μm) and slightly larger conidia (33–38 × 6–7.5 µm <italic>vs</italic>. 23–34 × 4–7.5 μm) (<xref ref-type="bibr" rid="B11779289">Liu et al. 2023</xref>). <italic><tp:taxon-name><tp:taxon-name-part taxon-name-part-type="genus" reg="Paramirandina">Paramirandina</tp:taxon-name-part><tp:taxon-name-part taxon-name-part-type="species" reg="guttulata">guttulata</tp:taxon-name-part></tp:taxon-name></italic> differs from <italic><tp:taxon-name><tp:taxon-name-part taxon-name-part-type="genus" reg="Paramirandina">P.</tp:taxon-name-part><tp:taxon-name-part taxon-name-part-type="species" reg="cymbiformis">cymbiformis</tp:taxon-name-part></tp:taxon-name></italic> in having gregarious conidiophores and larger conidia (33–38 × 6–7.5 µm <italic>vs</italic>. 24–30 × 5–6.5 µm) (<xref ref-type="bibr" rid="B11779289">Liu et al. 2023</xref>). Comparisons of nucleotide base of ITS and LSU sequence data between <italic><tp:taxon-name><tp:taxon-name-part taxon-name-part-type="genus" reg="Paramirandina">P.</tp:taxon-name-part><tp:taxon-name-part taxon-name-part-type="species" reg="guttulata">guttulata</tp:taxon-name-part></tp:taxon-name></italic> and <italic><tp:taxon-name><tp:taxon-name-part taxon-name-part-type="genus" reg="Paramirandina">P.</tp:taxon-name-part><tp:taxon-name-part taxon-name-part-type="species" reg="aquatica">aquatica</tp:taxon-name-part></tp:taxon-name></italic> showed 7.5% (51/531 bp, including 11 gaps) and 1.6% (13/813 bp, without gaps) differences, respectively. The LSU sequences between <italic><tp:taxon-name><tp:taxon-name-part taxon-name-part-type="genus" reg="Paramirandina">P.</tp:taxon-name-part><tp:taxon-name-part taxon-name-part-type="species" reg="guttulata">guttulata</tp:taxon-name-part></tp:taxon-name></italic> and <italic><tp:taxon-name><tp:taxon-name-part taxon-name-part-type="genus" reg="Paramirandina">P.</tp:taxon-name-part><tp:taxon-name-part taxon-name-part-type="species" reg="cymbiformis">cymbiformis</tp:taxon-name-part></tp:taxon-name></italic> showed 1.6% (12/768 bp, without gaps) nucleotide base differences. Following the guidelines provided by <xref ref-type="bibr" rid="B11778890">Chethana et al. (2021)</xref>, <italic><tp:taxon-name><tp:taxon-name-part taxon-name-part-type="genus" reg="Paramirandina">P.</tp:taxon-name-part><tp:taxon-name-part taxon-name-part-type="species" reg="guttulata">guttulata</tp:taxon-name-part></tp:taxon-name></italic> is introduced as a new species from the plateau lakes in Yunnan Province, China, based on its unique morphological characters and phylogenetic analysis.</p></tp:treatment-sec><tp:treatment-sec><!--Section generated to contain objects referenced in tp:taxon-treatment.--><fig id="F12252501" position="float" orientation="portrait"><object-id xmlns:xlink="http://www.w3.org/1999/xlink" content-type="arpha" xlink:type="simple">2B2556F0-E3D7-50DB-86F9-DEB3EEFA12BD</object-id><object-id xmlns:xlink="http://www.w3.org/1999/xlink" content-type="doi" xlink:type="simple">10.3897/BDJ.12.e137989.figure1</object-id><label>Figure 1.</label><caption><p><italic><tp:taxon-name><tp:taxon-name-part taxon-name-part-type="genus" reg="Paramirandina">Paramirandina</tp:taxon-name-part><tp:taxon-name-part taxon-name-part-type="species" reg="guttulata">guttulata</tp:taxon-name-part></tp:taxon-name></italic> (HKAS 131771, holotype) <bold>a</bold>, <bold>b</bold> Colony on natural substrate; <bold>c</bold>, <bold>d</bold> Conidiophores with conidia; <bold>e</bold>, <bold>f</bold> Conidiogenous cells; <bold>g</bold>, <bold>h</bold> Conidia; <bold>i</bold> Germinated conidium; <bold>j</bold>, <bold>k</bold> Culture on PDA medium. Scale bars: <bold>c</bold>, <bold>d</bold> = 100 μm, <bold>e</bold>–<bold>i</bold> = 20 μm.</p></caption><graphic xmlns:xlink="http://www.w3.org/1999/xlink" xlink:href="bdj-12-e137989-g001.jpg" position="float" id="oo_1175152.jpg" orientation="portrait" xlink:type="simple"><uri content-type="original_file" xlink:type="simple">https://binary.pensoft.net/fig/1175152</uri></graphic></fig></tp:treatment-sec><ref-list><ref id="B11779289"><element-citation xmlns:xlink="http://www.w3.org/1999/xlink" publication-type="article" xlink:type="simple"><person-group person-group-type="author"><name name-style="western"><surname>Liu</surname><given-names>L. L</given-names></name><name name-style="western"><surname>Yang</surname><given-names>J.</given-names></name><name name-style="western"><surname>Zhou</surname><given-names>S.</given-names></name><name name-style="western"><surname>Gu</surname><given-names>X. F</given-names></name><name name-style="western"><surname>Gou</surname><given-names>J. L</given-names></name><name name-style="western"><surname>Wei</surname><given-names>Q. Q</given-names></name><name name-style="western"><surname>Zhang</surname><given-names>M.</given-names></name><name name-style="western"><surname>Liu</surname><given-names>Z. Y</given-names></name></person-group><year>2023</year><article-title>Novelties in <tp:taxon-name><tp:taxon-name-part taxon-name-part-type="family">Microthyriaceae</tp:taxon-name-part></tp:taxon-name> (<tp:taxon-name><tp:taxon-name-part taxon-name-part-type="genus" reg="Microthyriales">Microthyriales</tp:taxon-name-part></tp:taxon-name>): two new asexual genera with three new species from freshwater habitats in Guizhou Province, China</article-title><source>Journal of <tp:taxon-name><tp:taxon-name-part taxon-name-part-type="kingdom">Fungi</tp:taxon-name-part></tp:taxon-name></source><volume>9</volume><fpage>178</fpage><uri xlink:type="simple">https://www.ncbi.nlm.nih.gov/pubmed/36836293</uri><pub-id pub-id-type="doi">10.3390/jof9020178</pub-id></element-citation></ref><ref id="B11778890"><element-citation xmlns:xlink="http://www.w3.org/1999/xlink" publication-type="article" xlink:type="simple"><person-group person-group-type="author"><name name-style="western"><surname>Chethana</surname><given-names>K. W. Thilini</given-names></name><name name-style="western"><surname>Manawasinghe</surname><given-names>Ishara S.</given-names></name><name name-style="western"><surname>Hurdeal</surname><given-names>V. G.</given-names></name><name name-style="western"><surname>Bhunjun</surname><given-names>Chitrabhanu. S.</given-names></name><name name-style="western"><surname>Appadoo</surname><given-names>M. A.</given-names></name><name name-style="western"><surname>Gentekaki</surname><given-names>Eleni</given-names></name><name name-style="western"><surname>Raspé</surname><given-names>Olivier</given-names></name><name name-style="western"><surname>Promputtha</surname><given-names>Itthayakorn</given-names></name><name name-style="western"><surname>Hyde</surname><given-names>Kevin. D.</given-names></name></person-group><year>2021</year><article-title>What are fungal species and how to delineate them?</article-title><source>Fungal Diversity</source><volume>109</volume><issue>1</issue><fpage>1</fpage><lpage>25</lpage><pub-id pub-id-type="doi">10.1007/s13225-021-00483-9</pub-id></element-citation></ref></ref-list></tp:taxon-treatment>
